# Supplementary material for: Acetylsalicylic acid disrupts SARS-CoV-2 spike protein glycosylation and selectively impairs binding to ACE2
Source: Front Immunol. 2026 Jan 7;16:1706997. doi: 10.3389/fimmu.2025.1706997 (PMC12819676; doi:10.3389/fimmu.2025.1706997)
Supplement: Supplementary file 2 [file Table1.xlsx]

## Sheet: N-Glycans
	Supplementary Table 1. Results of glycopeptidomic analysis of S1 N-glycosylation.
	S1 Native					ASA treated S1
	Position	Composition	Modification Types	Score		Position	Composition	Modification Types	Score
	N61	HexNAc(2)Hex(5)	N[+1216]	324.4		N61
		HexNAc(4)Hex(5)Fuc(1)	N[+1769]	360.8
	N122	HexNAc(1)	N[+203]	741.3		N122	HexNAc(1)Fuc(1)	N[+349]	1743.8
		HexNAc(1)Fuc(1)	N[+349]	1160.2			HexNAc(2)Hex(4)	N[+1054]	494.5
		HexNAc(2)Hex(4)	N[+1054]	1357.8			HexNAc(3)Hex(3)	N[+1095]	1600.2
		HexNAc(3)Hex(3)	N[+1095]	2181.0			HexNAc(2)Hex(5)	N[+1216]	4893.2
		HexNAc(2)Hex(5)	N[+1216]	6074.9			HexNAc(3)Hex(4)	N[+1257]	1212.5
		HexNAc(3)Hex(3)Fuc(1)	N[+1241]	1081.2			HexNAc(4)Hex(3)	N[+1298]	1258.4
		HexNAc(3)Hex(4)	N[+1257]	676.5			HexNAc(2)Hex(6)	N[+1378]	1276.8
		HexNAc(4)Hex(3)	N[+1298]	1939.8			HexNAc(3)Hex(4)Fuc(1)	N[+1404]	954.3
		HexNAc(2)Hex(6)	N[+1378]	4206.6			HexNAc(3)Hex(5)	N[+1420]	594.5
		HexNAc(3)Hex(4)Fuc(1)	N[+1404]	403.9			HexNAc(4)Hex(3)Fuc(1)	N[+1445]	1957.2
		HexNAc(3)Hex(5)	N[+1420]	647.3			HexNAc(4)Hex(4)	N[+1461]	430.0
		HexNAc(4)Hex(3)Fuc(1)	N[+1445]	2290.5			HexNAc(5)Hex(3)	N[+1502]	596.8
		HexNAc(4)Hex(4)	N[+1461]	562.2			HexNAc(2)Hex(7)	N[+1541]	2928.6
		HexNAc(2)Hex(7)	N[+1541]	1632.1			HexNAc(3)Hex(6)	N[+1582]	934.2
		HexNAc(3)Hex(6)	N[+1582]	1077.5			HexNAc(4)Hex(4)Fuc(1)	N[+1607]	1901.1
		HexNAc(4)Hex(4)Fuc(1)	N[+1607]	2938.8			HexNAc(5)Hex(3)Fuc(1)	N[+1648]	371.6
		HexNAc(4)Hex(5)	N[+1623]	370.6			HexNAc(2)Hex(8)	N[+1703]	1326.0
		HexNAc(5)Hex(3)Fuc(1)	N[+1648]	947.4			HexNAc(4)Hex(4)Fuc(2)	N[+1753]	325.8
		HexNAc(2)Hex(8)	N[+1703]	2141.7			HexNAc(4)Hex(5)Fuc(1)	N[+1769]	3579.7
		HexNAc(4)Hex(4)NeuAc(1)	N[+1752]	331.4			HexNAc(5)Hex(4)Fuc(1)	N[+1810]	1287.1
		HexNAc(4)Hex(4)NeuGc(1)	N[+1768]	620.2			HexNAc(2)Hex(9)	N[+1865]	457.2
		HexNAc(4)Hex(5)Fuc(1)	N[+1769]	2608.1			HexNAc(4)Hex(4)Fuc(1)NeuAc(1)	N[+1898]	716.8
		HexNAc(5)Hex(4)Fuc(1)	N[+1810]	1528.1			HexNAc(4)Hex(5)NeuAc(1)	N[+1914]	351.5
		HexNAc(4)Hex(5)NeuAc(1)	N[+1914]	365.7			HexNAc(4)Hex(5)Fuc(2)	N[+1915]	351.3
		HexNAc(4)Hex(5)Fuc(2)	N[+1915]	318.8			HexNAc(5)Hex(4)Fuc(2)	N[+1956]	477.2
		HexNAc(5)Hex(5)Fuc(1)	N[+1972]	816.3			HexNAc(5)Hex(5)Fuc(1)	N[+1972]	838.1
		HexNAc(6)Hex(4)Fuc(1)	N[+2013]	375.3			HexNAc(6)Hex(4)Fuc(1)	N[+2013]	414.3
		HexNAc(4)Hex(5)Fuc(1)NeuAc(1)	N[+2060]	1377.2			HexNAc(4)Hex(5)Fuc(1)NeuAc(1)	N[+2060]	379.8
		HexNAc(4)Hex(6)Fuc(2)	N[+2077]	1861.9			HexNAc(4)Hex(6)NeuAc(1)	N[+2076]	697.9
		HexNAc(5)Hex(4)Fuc(1)NeuAc(1)	N[+2101]	336.0			HexNAc(4)Hex(6)Fuc(2)	N[+2077]	1580.8
		HexNAc(5)Hex(6)Fuc(1)	N[+2134]	1474.4			HexNAc(5)Hex(6)Fuc(1)	N[+2134]	485.8
		HexNAc(4)Hex(5)Fuc(2)NeuAc(1)	N[+2206]	516.0			HexNAc(6)Hex(6)Fuc(1)	N[+2337]	417.6
		HexNAc(6)Hex(6)Fuc(1)	N[+2337]	318.3			HexNAc(6)Hex(7)Fuc(4)	N[+2937]	306.5
		HexNAc(5)Hex(6)Fuc(1)NeuAc(1)	N[+2425]	530.1
		HexNAc(6)Hex(7)Fuc(1)NeuAc(1)	N[+2790]	314.7
		HexNAc(6)Hex(7)Fuc(4)	N[+2937]	425.8
	N149	HexNAc(2)Hex(5)	N[+1216]	806.9		N149	HexNAc(2)Hex(5)	N[+1216]	478.6
							HexNAc(4)Hex(5)Fuc(1)	N[+1769]	344.5
	N165	HexNAc(1)	N[+203]	358.0		N165	HexNAc(1)Fuc(1)	N[+349]	631.5
		HexNAc(1)Fuc(1)	N[+349]	476.8			HexNAc(3)Hex(3)	N[+1095]	352.0
		HexNAc(3)Hex(3)	N[+1095]	352.0			HexNAc(2)Hex(5)	N[+1216]	699.0
		HexNAc(2)Hex(5)	N[+1216]	2266.3			HexNAc(3)Hex(3)Fuc(1)	N[+1241]	482.7
		HexNAc(3)Hex(3)Fuc(1)	N[+1241]	370.4			HexNAc(2)Hex(6)	N[+1378]	683.5
		HexNAc(2)Hex(6)	N[+1378]	471.7			HexNAc(2)Hex(7)	N[+1541]	544.9
		HexNAc(4)Hex(3)Fuc(1)	N[+1445]	856.9			HexNAc(4)Hex(4)Fuc(1)	N[+1607]	320.8
		HexNAc(2)Hex(7)	N[+1541]	396.2			HexNAc(2)Hex(8)	N[+1703]	360.1
		HexNAc(4)Hex(4)Fuc(1)	N[+1607]	335.1			HexNAc(4)Hex(5)Fuc(1)	N[+1769]	538.6
		HexNAc(4)Hex(5)Fuc(1)	N[+1769]	435.7
		HexNAc(4)Hex(6)	N[+1785]	321.3
		HexNAc(5)Hex(5)Fuc(1)	N[+1972]	301.2
	N234	HexNAc(2)Hex(5)	N[+1216]	1489.6		N234	HexNAc(1)	N[+203]	512.3
		HexNAc(3)Hex(4)	N[+1257]	603.5			HexNAc(1)Fuc(1)	N[+349]	1579.6
		HexNAc(4)Hex(3)	N[+1298]	602.7			HexNAc(2)Hex(5)	N[+1216]	1487.5
		HexNAc(2)Hex(6)	N[+1378]	1310.0			HexNAc(3)Hex(4)	N[+1257]	647.9
		HexNAc(3)Hex(4)Fuc(1)	N[+1404]	510.6			HexNAc(4)Hex(3)	N[+1298]	481.5
		HexNAc(3)Hex(5)	N[+1420]	566.8			HexNAc(2)Hex(6)	N[+1378]	649.2
		HexNAc(2)Hex(7)	N[+1541]	1381.7			HexNAc(3)Hex(4)Fuc(1)	N[+1404]	573.3
		HexNAc(3)Hex(5)Fuc(1)	N[+1566]	465.9			HexNAc(4)Hex(4)	N[+1461]	596.7
		HexNAc(3)Hex(6)	N[+1582]	1070.8			HexNAc(2)Hex(7)	N[+1541]	1155.1
		HexNAc(4)Hex(4)Fuc(1)	N[+1607]	1242.9			HexNAc(3)Hex(6)	N[+1582]	630.5
		HexNAc(4)Hex(5)	N[+1623]	673.4			HexNAc(4)Hex(4)Fuc(1)	N[+1607]	1328.9
		HexNAc(5)Hex(3)Fuc(1)	N[+1648]	1097.3			HexNAc(4)Hex(5)	N[+1623]	592.1
		HexNAc(5)Hex(4)	N[+1664]	531.6			HexNAc(5)Hex(3)Fuc(1)	N[+1648]	663.1
		HexNAc(2)Hex(8)	N[+1703]	1419.4			HexNAc(2)Hex(8)	N[+1703]	754.3
		HexNAc(3)Hex(5)NeuAc(1)	N[+1711]	380.2			HexNAc(4)Hex(5)Fuc(1)	N[+1769]	1123.4
		HexNAc(4)Hex(5)Fuc(1)	N[+1769]	1197.2			HexNAc(5)Hex(4)Fuc(1)	N[+1810]	1341.3
		HexNAc(5)Hex(4)Fuc(1)	N[+1810]	1145.3			HexNAc(4)Hex(4)Fuc(1)NeuAc(1)	N[+1898]	619.6
		HexNAc(4)Hex(5)NeuAc(1)	N[+1914]	402.2			HexNAc(7)Hex(3)	N[+1908]	317.5
		HexNAc(4)Hex(5)Fuc(2)	N[+1915]	383.3			HexNAc(4)Hex(5)NeuAc(1)	N[+1914]	521.6
		HexNAc(5)Hex(4)Fuc(2)	N[+1956]	492.1			HexNAc(4)Hex(5)Fuc(2)	N[+1915]	407.3
		HexNAc(5)Hex(5)Fuc(1)	N[+1972]	1038.1			HexNAc(5)Hex(5)Fuc(1)	N[+1972]	1057.9
		HexNAc(6)Hex(4)Fuc(1)	N[+2013]	553.1			HexNAc(6)Hex(4)Fuc(1)	N[+2013]	410.0
		HexNAc(4)Hex(5)Fuc(1)NeuAc(1)	N[+2060]	1159.0			HexNAc(4)Hex(5)Fuc(1)NeuAc(1)	N[+2060]	1215.4
		HexNAc(4)Hex(5)Fuc(3)	N[+2061]	576.2			HexNAc(4)Hex(6)Fuc(2)	N[+2077]	1120.7
		HexNAc(5)Hex(4)Fuc(1)NeuAc(1)	N[+2101]	1478.5			HexNAc(5)Hex(4)Fuc(1)NeuAc(1)	N[+2101]	577.1
		HexNAc(5)Hex(5)NeuAc(1)	N[+2117]	453.5			HexNAc(5)Hex(5)Fuc(2)	N[+2118]	901.1
		HexNAc(5)Hex(5)Fuc(2)	N[+2118]	511.5			HexNAc(5)Hex(6)Fuc(1)	N[+2134]	1114.0
		HexNAc(5)Hex(5)NeuGc(1)	N[+2133]	571.2			HexNAc(6)Hex(5)Fuc(1)	N[+2175]	683.0
		HexNAc(5)Hex(6)Fuc(1)	N[+2134]	1402.4			HexNAc(5)Hex(5)Fuc(3)	N[+2264]	454.2
		HexNAc(6)Hex(5)Fuc(1)	N[+2175]	377.7			HexNAc(5)Hex(6)Fuc(2)	N[+2280]	981.4
		HexNAc(5)Hex(5)Fuc(1)NeuAc(1)	N[+2263]	1046.8			HexNAc(6)Hex(6)Fuc(1)	N[+2337]	435.0
		HexNAc(5)Hex(6)Fuc(2)	N[+2280]	487.2			HexNAc(5)Hex(6)Fuc(1)NeuAc(1)	N[+2425]	587.4
		HexNAc(5)Hex(5)NeuAc(1)NeuGc(1)	N[+2424]	313.9			HexNAc(5)Hex(6)Fuc(3)	N[+2426]	627.8
		HexNAc(5)Hex(6)Fuc(1)NeuAc(1)	N[+2425]	720.4			HexNAc(6)Hex(7)Fuc(1)	N[+2499]	305.3
		HexNAc(6)Hex(7)Fuc(1)	N[+2499]	946.3			HexNAc(6)Hex(6)Fuc(1)NeuAc(1)	N[+2628]	579.6
		HexNAc(6)Hex(6)Fuc(1)NeuAc(1)	N[+2628]	357.5			HexNAc(6)Hex(7)Fuc(1)NeuAc(1)	N[+2790]	398.6
		HexNAc(6)Hex(7)Fuc(1)NeuAc(1)	N[+2790]	597.1			HexNAc(6)Hex(7)Fuc(1)NeuAc(2)	N[+3081]	653.2
		HexNAc(6)Hex(7)Fuc(1)NeuAc(2)	N[+3081]	1153.3
	N282	HexNAc(1)	N[+203]	1048.3		N282	HexNAc(1)	N[+203]	980.4
		HexNAc(1)Fuc(1)	N[+349]	1285.5			HexNAc(1)Fuc(1)	N[+349]	827.6
		HexNAc(2)Fuc(1)	N[+552]	398.3			HexNAc(2)Fuc(1)	N[+552]	453.4
		HexNAc(3)Hex(3)	N[+1095]	333.5			HexNAc(2)Hex(1)	N[+568]	327.7
		HexNAc(2)Hex(5)	N[+1216]	561.6			HexNAc(2)Hex(5)	N[+1216]	1136.4
		HexNAc(3)Hex(3)Fuc(1)	N[+1241]	382.6			HexNAc(3)Hex(3)Fuc(1)	N[+1241]	363.0
		HexNAc(4)Hex(3)	N[+1298]	327.4			HexNAc(4)Hex(3)	N[+1298]	372.6
		HexNAc(3)Hex(4)Fuc(1)	N[+1404]	377.7			HexNAc(3)Hex(4)Fuc(1)	N[+1404]	316.8
		HexNAc(4)Hex(3)Fuc(1)	N[+1445]	435.0			HexNAc(4)Hex(3)Fuc(1)	N[+1445]	595.3
		HexNAc(4)Hex(4)Fuc(1)	N[+1607]	1551.6			HexNAc(4)Hex(4)Fuc(1)	N[+1607]	490.4
		HexNAc(4)Hex(5)	N[+1623]	767.3			HexNAc(4)Hex(5)	N[+1623]	414.7
		HexNAc(4)Hex(5)Fuc(1)	N[+1769]	1731.5			HexNAc(5)Hex(3)Fuc(1)	N[+1648]	627.7
		HexNAc(4)Hex(6)	N[+1785]	1194.2			HexNAc(5)Hex(4)	N[+1664]	427.5
		HexNAc(5)Hex(4)Fuc(1)	N[+1810]	847.3			HexNAc(4)Hex(5)Fuc(1)	N[+1769]	587.5
		HexNAc(5)Hex(5)	N[+1826]	729.8			HexNAc(4)Hex(6)	N[+1785]	591.6
		HexNAc(4)Hex(5)Fuc(2)	N[+1915]	434.3			HexNAc(5)Hex(4)Fuc(1)	N[+1810]	550.2
		HexNAc(5)Hex(5)Fuc(1)	N[+1972]	408.8			HexNAc(5)Hex(5)	N[+1826]	820.9
		HexNAc(6)Hex(5)	N[+2029]	360.3			HexNAc(6)Hex(3)Fuc(1)	N[+1851]	1007.4
		HexNAc(4)Hex(5)Fuc(1)NeuAc(1)	N[+2060]	453.3			HexNAc(6)Hex(4)	N[+1867]	769.9
		HexNAc(4)Hex(6)Fuc(2)	N[+2077]	436.9			HexNAc(4)Hex(5)Fuc(1)NeuAc(1)	N[+2060]	317.8
		HexNAc(5)Hex(6)Fuc(1)	N[+2134]	1433.9			HexNAc(4)Hex(6)NeuAc(1)	N[+2076]	355.5
		HexNAc(6)Hex(6)	N[+2191]	503.1			HexNAc(5)Hex(6)Fuc(1)	N[+2134]	1462.1
		HexNAc(5)Hex(5)Fuc(1)NeuAc(1)	N[+2263]	313.4			HexNAc(5)Hex(7)	N[+2150]	719.3
		HexNAc(5)Hex(6)Fuc(1)NeuAc(1)	N[+2425]	376.7			HexNAc(6)Hex(6)	N[+2191]	488.0
		HexNAc(6)Hex(7)Fuc(1)	N[+2499]	385.4			HexNAc(5)Hex(6)Fuc(1)NeuAc(1)	N[+2425]	330.8
		HexNAc(7)Hex(7)	N[+2556]	408.7			HexNAc(6)Hex(7)Fuc(1)	N[+2499]	422.8
		HexNAc(6)Hex(8)NeuAc(1)	N[+2806]	653.7			HexNAc(6)Hex(7)Fuc(1)NeuAc(1)	N[+2790]	331.7
							HexNAc(6)Hex(8)NeuAc(1)	N[+2806]	368.2
	N331	HexNAc(4)Hex(3)Fuc(1)	N[+1445]	318.8		N331	HexNAc(4)Hex(3)Fuc(1)	N[+1445]	349.2
	N657	HexNAc(1)	N[+203]	1006.0		N657	HexNAc(1)	N[+203]	552.2
		HexNAc(2)Hex(2)	N[+730]	449.1			HexNAc(1)Fuc(1)	N[+349]	381.8
		HexNAc(2)Hex(2)Fuc(1)	N[+876]	372.2			HexNAc(2)Hex(1)	N[+568]	526.8
		HexNAc(3)Hex(3)	N[+1095]	406.9			HexNAc(2)Hex(2)	N[+730]	813.7
		HexNAc(2)Hex(5)	N[+1216]	1326.7			HexNAc(2)Hex(2)Fuc(1)	N[+876]	363.6
		HexNAc(3)Hex(3)Fuc(1)	N[+1241]	424.9			HexNAc(3)Hex(3)	N[+1095]	371.9
		HexNAc(2)Hex(6)	N[+1378]	307.2			HexNAc(2)Hex(5)	N[+1216]	1544.5
		HexNAc(4)Hex(3)Fuc(1)	N[+1445]	466.2			HexNAc(3)Hex(3)Fuc(1)	N[+1241]	611.1
		HexNAc(4)Hex(4)Fuc(1)	N[+1607]	330.1			HexNAc(3)Hex(4)	N[+1257]	376.6
		HexNAc(5)Hex(3)Fuc(1)	N[+1648]	474.6			HexNAc(2)Hex(6)	N[+1378]	358.8
		HexNAc(4)Hex(5)Fuc(1)	N[+1769]	740.0			HexNAc(4)Hex(3)Fuc(1)	N[+1445]	434.1
		HexNAc(5)Hex(4)Fuc(1)	N[+1810]	648.3			HexNAc(4)Hex(4)	N[+1461]	481.8
		HexNAc(5)Hex(6)Fuc(1)	N[+2134]	303.1			HexNAc(4)Hex(4)Fuc(1)	N[+1607]	420.2
		HexNAc(6)Hex(7)Fuc(1)	N[+2499]	323.3			HexNAc(5)Hex(3)Fuc(1)	N[+1648]	301.1
							HexNAc(4)Hex(5)Fuc(1)	N[+1769]	376.1
							HexNAc(5)Hex(4)Fuc(1)	N[+1810]	321.2
							HexNAc(6)Hex(3)Fuc(1)	N[+1851]	430.7
							HexNAc(5)Hex(5)Fuc(1)	N[+1972]	320.6
