# Supplementary material for: Acetylsalicylic acid disrupts SARS-CoV-2 spike protein glycosylation and selectively impairs binding to ACE2
Source: Front Immunol. 2026 Jan 7;16:1706997. doi: 10.3389/fimmu.2025.1706997 (PMC12819676; doi:10.3389/fimmu.2025.1706997)
Supplement: Supplementary file 3 [file Table2.xlsx]

## Sheet: O-Glycans
	Supplementary Table 2. Results of glycopeptidomic analysis of S1 O-glycosilation.
	S1 Native					ASA treated S1
	Position	Composition	Modification Types	Score		Position	Composition	Modification Types	Score
	T22	HexNAc(1)	T[+203]	824.1		T22	HexNAc(1)	T[+203]	411.9
							HexNAc(1)Hex(1)	T[+365]	651.1
	T29	HexNAc(1)	T[+203]	843.3		T29	HexNAc(1)Hex(1)	T[+365]	2206.6
		HexNAc(1)Hex(1)	T[+365]	1694.5			HexNAc(1)Hex(1)NeuAc(1)	T[+656]	2230.1
		HexNAc(1)Hex(1)NeuAc(1)	T[+656]	1140.6			HexNAc(1)Hex(2)Fuc(1)	T[+673]	375.2
		HexNAc(1)Hex(2)Fuc(1)	T[+673]	860.1			HexNAc(2)Hex(2)	T[+730]	2743.2
		HexNAc(2)Hex(2)	T[+730]	1768.3			HexNAc(2)Hex(2)Fuc(1)	T[+876]	309.9
		HexNAc(3)Hex(1)	T[+771]	665.2			HexNAc(3)Hex(1)Fuc(1)	T[+917]	305.8
		HexNAc(2)Hex(2)Fuc(1)	T[+876]	328.7			HexNAc(1)Hex(1)NeuAc(2)	T[+947]	347.2
		HexNAc(1)Hex(1)NeuAc(2)	T[+947]	479.5			HexNAc(2)Hex(2)NeuAc(1)	T[+1021]	733.6
		HexNAc(2)Hex(2)NeuAc(1)	T[+1021]	1921.5			HexNAc(2)Hex(3)Fuc(1)	T[+1038]	362.6
		HexNAc(2)Hex(3)Fuc(1)	T[+1038]	440.3			HexNAc(3)Hex(1)NeuAc(1)	T[+1062]	308.1
		HexNAc(3)Hex(1)NeuAc(1)	T[+1062]	382.0			HexNAc(2)Hex(2)NeuAc(2)	T[+1312]	354.1
		HexNAc(2)Hex(2)NeuAc(2)	T[+1312]	360.2
	S31	HexNAc(1)Hex(1)	S[+365]	3367.1		S31	HexNAc(1)Hex(1)	S[+365]	1453.7
		HexNAc(1)Hex(1)NeuAc(1)	S[+656]	6077.7			HexNAc(1)Hex(1)NeuAc(1)	S[+656]	4433.1
		HexNAc(2)Hex(2)	T[+730]	2440.7			HexNAc(1)Hex(2)Fuc(1)	S[+673]	315.7
		HexNAc(2)Hex(2)NeuAc(1)	S[+1021]	1374.3			HexNAc(2)Hex(2)	S[+730]	334.5
							HexNAc(1)Hex(1)NeuAc(2)	S[+947]	1018.8
							HexNAc(2)Hex(2)NeuAc(1)	S[+1021]	2124.2
	S94	HexNAc(1)	S[+203]	1101.3		S94	HexNAc(1)	S[+203]	574.4
		HexNAc(1)Hex(1)	S[+365]	1734.9			HexNAc(1)Hex(1)	S[+365]	1595.5
		HexNAc(1)Hex(1)NeuAc(1)	S[+656]	921.0			HexNAc(1)Hex(1)NeuAc(1)	S[+656]	335.3
							HexNAc(2)Hex(2)	S[+730]	363.6
	T236	HexNAc(3)Hex(3)	T[+1095]	1348.7		T236	HexNAc(3)Hex(3)	T[+1095]	759.3
		HexNAc(4)Hex(3)Fuc(1)	T[+1445]	1272.0			HexNAc(4)Hex(3)Fuc(1)	T[+1445]	632.0
		HexNAc(4)Hex(4)	T[+1461]	632.9			HexNAc(5)Hex(3)	T[+1502]	1213.2
		HexNAc(5)Hex(3)	T[+1502]	1289.0			HexNAc(4)Hex(4)Fuc(3)	T[+1899]	390.1
		HexNAc(6)Hex(3)Fuc(1)	T[+1851]	605.3			HexNAc(5)Hex(5)Fuc(3)	T[+2264]	379.4
		HexNAc(4)Hex(4)Fuc(3)	T[+1899]	1010.9
		HexNAc(5)Hex(5)Fuc(3)	T[+2264]	592.7
	T240	HexNAc(3)Hex(3)Fuc(1)NeuAc(2)	T[+1824]	460.6		T240	HexNAc(5)Hex(5)	T[+1826]	367.3
	T250	HexNAc(3)Hex(1)Fuc(1)NeuAc(1)	T[+1208]	418.2		T250
	S256	HexNAc(3)Hex(2)Fuc(1)	S[+1079]	338.8		S256	HexNAc(3)Hex(2)Fuc(2)	S[+1225]	541.6
		HexNAc(3)Hex(3)	S[+1095]	447.6
		HexNAc(3)Hex(2)Fuc(2)	S[+1225]	382.3
		HexNAc(6)Hex(4)Fuc(2)	S[+2159]	404.2
	T259	HexNAc(3)Hex(2)Fuc(1)	T[+1079]	328.4		T259	HexNAc(6)Hex(4)Fuc(2)	T[+2159]	348.9
	S305	HexNAc(1)Hex(1)	S[+365]	1004.7		S305	HexNAc(1)	S[+203]	421.5
		HexNAc(2)Hex(1)	S[+568]	452.2			HexNAc(1)Hex(1)	S[+365]	884.6
		HexNAc(1)Hex(1)NeuAc(1)	S[+656]	949.3			HexNAc(2)Hex(1)	S[+568]	456.6
		HexNAc(2)Hex(2)	S[+730]	550.8			HexNAc(1)Hex(1)NeuAc(1)	S[+656]	805.8
		HexNAc(1)Hex(1)NeuAc(2)	S[+947]	322.0			HexNAc(2)Hex(2)	S[+730]	380.7
		HexNAc(2)Hex(2)NeuAc(1)	S[+1021]	540.4			HexNAc(1)Hex(1)NeuAc(2)	S[+947]	492.9
							HexNAc(2)Hex(2)NeuAc(1)	S[+1021]	879.4
	T315	HexNAc(1)Hex(1)	T[+365]	339.2		T315	HexNAc(1)Hex(1)	T[+365]	440.2
		HexNAc(1)Hex(1)NeuAc(1)	T[+656]	1109.2			HexNAc(2)Hex(1)	T[+568]	303.4
		HexNAc(1)Hex(1)NeuAc(2)	T[+947]	387.4			HexNAc(1)Hex(1)NeuAc(1)	T[+656]	769.5
		HexNAc(2)Hex(2)NeuAc(1)	T[+1021]	387.7			HexNAc(2)Hex(2)NeuAc(1)	T[+1021]	808.6
		HexNAc(2)Hex(2)NeuAc(2)	T[+1312]	322.2
	T323	HexNAc(1)	T[+203]	748.6		T323	HexNAc(1)	T[+203]	1214.1
		HexNAc(1)Hex(1)	T[+365]	4809.6			HexNAc(1)Hex(1)	T[+365]	3843.8
		HexNAc(1)Hex(1)Fuc(1)	T[+511]	395.2			HexNAc(1)Hex(1)Fuc(1)	T[+511]	341.0
		HexNAc(2)Hex(1)	T[+568]	1801.4			HexNAc(2)Hex(1)	T[+568]	2253.4
		HexNAc(1)Hex(1)NeuAc(1)	T[+656]	3751.0			HexNAc(1)Hex(1)NeuAc(1)	T[+656]	3261.0
		HexNAc(2)Hex(2)	T[+730]	2722.8			HexNAc(2)Hex(2)	T[+730]	1437.4
		HexNAc(3)Hex(1)	T[+771]	359.7			HexNAc(3)Hex(1)	T[+771]	334.7
		HexNAc(2)Hex(1)NeuAc(1)	T[+859]	1136.1			HexNAc(2)Hex(1)NeuAc(1)	T[+859]	1089.3
		HexNAc(2)Hex(2)Fuc(1)	T[+876]	993.2			HexNAc(2)Hex(2)Fuc(1)	T[+876]	1040.2
		HexNAc(1)Hex(1)NeuAc(2)	T[+947]	2279.9			HexNAc(1)Hex(1)NeuAc(2)	S[+947]	1788.3
		HexNAc(2)Hex(2)NeuAc(1)	T[+1021]	1502.7			HexNAc(2)Hex(2)NeuAc(1)	T[+1021]	2129.6
		HexNAc(3)Hex(1)NeuAc(1)	T[+1062]	790.9			HexNAc(3)Hex(1)NeuAc(1)	T[+1062]	766.8
		HexNAc(2)Hex(2)Fuc(1)NeuAc(1)	T[+1167]	746.0			HexNAc(2)Hex(2)Fuc(1)NeuAc(1)	T[+1167]	682.1
		HexNAc(2)Hex(2)NeuAc(2)	T[+1312]	355.7			HexNAc(2)Hex(2)NeuAc(2)	T[+1312]	717.8
	S325	HexNAc(1)	S[+203]	602.2		S325
	T393	HexNAc(2)Hex(1)Fuc(1)NeuGc(1)	T[+1021]	478.6		T393	HexNAc(2)Hex(1)Fuc(1)NeuGc(1)	T[+1021]	456.4
	T430	HexNAc(2)Hex(1)	T[+568]	326.9		T430	HexNAc(1)Hex(1)NeuAc(1)	T[+656]	733.7
		HexNAc(3)Hex(2)Fuc(4)	T[+1518]	334.6
	S494	HexNAc(1)	S[+203]	340.8		S494
	T523	HexNAc(1)Hex(1)NeuAc(1)	T[+656]	829.7		T523	HexNAc(1)Hex(1)	T[+365]	506.6
		HexNAc(2)Hex(2)	T[+730]	629.3
	T572	HexNAc(2)Hex(2)	T[+730]	365.8		T572
	S637	HexNAc(1)	S[+203]	478.5		S637	HexNAc(1)	S[+203]	490.3
		HexNAc(1)Hex(1)	S[+365]	805.3			HexNAc(1)Hex(1)	S[+365]	486.2
		HexNAc(1)Hex(1)NeuAc(1)	S[+656]	1524.1			HexNAc(1)Hex(1)NeuAc(1)	S[+656]	430.2
		HexNAc(2)Hex(2)	S[+730]	319.5			HexNAc(2)Hex(2)	S[+730]	367.4
							HexNAc(2)Hex(2)NeuAc(2)	S[+1312]	328.3
	T638	HexNAc(1)Hex(1)	T[+365]	468.3		T638	HexNAc(1)Hex(1)NeuAc(1)	T[+656]	439.9
		HexNAc(1)Hex(1)NeuAc(1)	T[+656]	426.4
	S640	HexNAc(1)Hex(1)NeuAc(2)	S[+947]	535.7		S640	HexNAc(1)Hex(1)	S[+365]	488.3
		HexNAc(2)Hex(2)NeuAc(2)	S[+1312]	304.9			HexNAc(1)Hex(1)NeuAc(2)	S[+947]	1042.8
	T645	HexNAc(1)Hex(1)NeuAc(1)	T[+656]	390.8		T645
		HexNAc(2)Hex(2)	T[+730]	325.2
	S659	HexNAc(1)Hex(1)	S[+365]	3347.3		S659	HexNAc(1)Hex(1)	S[+365]	2687.9
		HexNAc(1)Hex(1)NeuAc(1)	S[+656]	3035.8			HexNAc(1)Hex(1)NeuAc(1)	S[+656]	3911.9
		HexNAc(1)Hex(2)Fuc(1)	S[+673]	1127.9			HexNAc(1)Hex(2)Fuc(1)	S[+673]	759.3
		HexNAc(2)Hex(2)	S[+730]	734.7			HexNAc(2)Hex(2)	S[+730]	654.9
		HexNAc(3)Hex(1)	S[+771]	489.3			HexNAc(3)Hex(1)Fuc(1)	S[+917]	381.5
		HexNAc(1)Hex(1)NeuAc(2)	S[+947]	398.5			HexNAc(1)Hex(1)NeuGc(1)NeuAc(1)	S[+963]	551.8
		HexNAc(1)Hex(1)NeuGc(1)NeuAc(1)	S[+963]	1030.5			HexNAc(2)Hex(2)NeuAc(1)	S[+1021]	1090.2
		HexNAc(2)Hex(2)NeuAc(1)	S[+1021]	648.5			HexNAc(2)Hex(3)Fuc(1)	S[+1038]	512.9
		HexNAc(2)Hex(3)Fuc(1)	S[+1038]	872.8
	T676	HexNAc(1)Hex(1)NeuAc(2)	T[+947]	894.7		T676	HexNAc(1)Hex(1)NeuAc(2)	T[+947]	633.2
		HexNAc(2)Hex(2)NeuAc(1)	T[+1021]	768.2
	T678	HexNAc(1)Hex(2)Fuc(1)	T[+673]	872.5		T678	HexNAc(1)Hex(2)Fuc(1)	T[+673]	646.6
		HexNAc(2)Hex(2)	T[+730]	951.5			HexNAc(2)Hex(2)	T[+730]	1029.9
